# Supplementary material for: Name matters! The cost of having a foreign-sounding name in the Swedish private housing market
Source: PLoS One. 2022 Jun 8;17(6):e0268840. doi: 10.1371/journal.pone.0268840 (PMC9176839; doi:10.1371/journal.pone.0268840)
Supplement: S2 File — (DO) [file pone.0268840.s003.do]

**name of the data set is "Name matters Individual data set Molla Rhawi Lampi.dta"


****************TABLE 1 starts here*****************************
***************************************************************
*****how many emails they have submitted 
tabulate johan
tabulate ali
tabulate milan
tabulate yong

**answers are how many they have got answer from they sent to


tabulate answerjohan

tabulate answerali

tabulate answermilan

tabulate answeryong

**************significance tests (two-sample Z-test of proportionssitions) in TAble 1
***********************

*gen answer=1 if johan==1
*replace answer=2 if ali==1
*replace answer=3 if milan==1
*replace answer=4 if yong==1
*replace answer=0 if answer==.
*sum answer

sort answer

prtest callback, by(answer), if answer==1 | answer==2 
prtest callback, by(answer), if answer==1 | answer==3 
prtest callback, by(answer), if answer==1 | answer==4 
prtest callback, by(answer), if answer==2 | answer==3
prtest callback, by(answer), if answer==2 | answer==4
prtest callback, by(answer), if answer==3 | answer==4

*********************************************************************
********************************************************************
******************'END of TABLE 1************************************


****************************************************
**** TABLE 2 starts here
********************************************************************************
 
**Descriptiv statistics about the appartment for rent****


sum citycenter suburbclose suburb stockholm skåne gothenburg room apartment rentalproperty condominium rent swedishlandlord	landlordunknownethnicity days foreignborn sentfirst  
********************************TABLE 2 ENDS HERE********************************************************************************************************
********************************************************************************************************************************************************


***********************TABLE 3 STARTS HERE*************************************************************************************
********************************************************************************************************************************
probit callback johan milan yong ,vce(cluster ID)
margins, dydx(*)


****************************with controls****************************************************************************************

***********************************************************************************************************************************

probit callback johan milan yong citycenter suburbclose gothenburg skåne rentalproperty days rent room swedishlandlord	landlordunknownethnicity foreignborn sentfirst,vce(cluster ID)
margins, dydx(*)

************************************TABLE 3 ENDS HERE***********************************************************************************************
*****************************************************************************************************************************************************


**********************************TABLE B2 in appendix strats here******************************************************************************************
***********************************INTERACTIONS*************************************************************************************************
****************************************************************************************************************************************************


probit callback johan milan yong citycenter cityjohan citymilan cityyong suburbclose closesubjohan closesubmilan closesubyong /* 
*/gothenburg gothenburgjohan gothenburgmilan gothenburgyong skåne skånejohan skånemilan skåneyong rentalproperty rentaljohan rentalmilan rentalyong /*
*/days daysjohan daysmilan daysyong rent rentjohan rentmilan rentyong room roomjohan roommilan roomyong swedishlandlord swedishjohan /* 
*/swedishmilan swedishyong landlordunknownethnicity unknownjohan unknownmilan unknownyong foreignborn foreignbornjohan foreignbornmilan /* 
*/foreignbornyong sentfirst firstjohan firstmilan firstyong,vce(cluster ID)

margins, dydx(*)

***************************TABLE B2 ENDS HERE*****************************************************************************************************
*************************************************************************************************************************************************
